# Supplementary material for: Developing a genomic-based strategy to confirm microbial identity in bio-inputs containing multiple strains: an easy, fast, and low-cost multiplex PCR applied to inoculants carrying soybean Bradyrhizobium
Source: Braz J Microbiol. 2024 Jul 12;55(3):2869–77. doi: 10.1007/s42770-024-01441-8 (PMC11405733; doi:10.1007/s42770-024-01441-8)
Supplement: Supplementary file 1 — Supplementary file1 (XLSX 13 KB) [file 42770_2024_1441_MOESM1_ESM.xlsx]

## Sheet: Table S1
Supplementary Table S1. Hits with the strains used in this study using the WGS database.
Query	Subject	Strain	BioProject	BioSample	Accession	% identity	alignment length	mismatches	gap opens	q. start	q. end	s. start	s. end	evalue	bit score
B. elkanii SEMIA_587	B. elkanii	SEMIA 587	PRJNA534482	SAMN11491112	SWAO01000009.1	100000	164	0	0	1	164	114733	114896	9.26e-82	303
B.elkanii SEMIA_587	B. elkanii	SEMIA 587	PRJNA484202	SAMN09761225	QRGV01000001.1	100000	164	0	0	1	164	76612	76449	9.26e-82	303
B. elkanii SEMIA_587	B. elkanii	TnphoA33	PRJNA351286	SAMN05948933	MOXO01000052.1	100000	164	0	0	1	164	11339	11176	9.26e-82	303
B. elkanii SEMIA_587	B. elkanii	USDA 116	PRJNA834288	SAMN28058230	JAOQNA010000001.1	100000	164	0	0	1	164	6726833	6726670	9.26e-82	303
B. elkanii SEMIA_5019	B. elkanii	SEMIA 5019	PRJNA534477	SAMN11491066	SWAN01000069.1	100000	613	0	0	1	613	25231	24619	0.0	1133
B. elkanii SEMIA_5019	B. elkanii	SEMIA 5019	PRJNA484202	SAMN09761226	QRGU01000001.1	100000	613	0	0	1	613	7315116	7315728	0.0	1133
B. japonicum SEMIA_5079	B. japonicum	USDA 59	PRJNA834254	SAMN28058301	JANUDI010000001.1	100000	306	0	0	1	306	2360545	2360240	2.15e-160	566
B. japonicum SEMIA_5079	B. japonicum	S 370	PRJNA787641	SAMN23833769	JAJSBB010000014.1	100000	306	0	0	1	306	189400	189095	2.15e-160	566
B. japonicum SEMIA_5079	B. japonicum	SEMIA 5079	PRJNA787807	SAMN23848303	JAJQTN010000062.1	100000	306	0	0	1	306	34823	34518	2.15e-160	566
B. japonicum SEMIA_5079	B. japonicum	SEMIA 566	PRJNA787616	SAMN23829029	JAJQJJ010000012.1	100000	306	0	0	1	306	199771	199466	2.15e-160	566
B. japonicum SEMIA_5079	B. lablabi	CCBAU 23086	PRJNA241376	SAMN02689497	LLYB01000099.1	87726	277	28	6	36	306	34800	35076	6.66e-86	318
B. diazoefficiens SEMIA_5080	B. diazoefficiens	USDA 136	PRJNA484202	SAMN09761224	QRGW01000001.1	100000	386	0	0	1	386	5688295	5687910	0.0	713
B. diazoefficiens SEMIA_5080	B. diazoefficiens	ls-1	PRJNA283680	SAMN03654026	LGUJ01000047.1	100000	386	0	0	1	386	46136	45751	0.0	713
B. diazoefficiens SEMIA_5080	B. diazoefficiens	WB74	PRJNA962527	SAMN34403492	JASNQQ010000021.1	100000	386	0	0	1	386	46149	45764	0.0	713
B. diazoefficiens SEMIA_5080	B. diazoefficiens	MIAE00426	PRJNA596616	SAMN13632398	JAQQTC010000001.1	100000	386	0	0	1	386	650920	650535	0.0	713
B. diazoefficiens SEMIA_5080	B. diazoefficiens	CPAC 394	PRJNA787652	SAMN23837688	JAJSBF010000034.1	100000	386	0	0	1	386	5643	6028	0.0	713
B. diazoefficiens SEMIA_5080	B. diazoefficiens	CPAC 392	PRJNA787649	SAMN23834014	JAJSBE010000041.1	100000	386	0	0	1	386	5643	6028	0.0	713
B. diazoefficiens SEMIA_5080	B. diazoefficiens	CPAC 390	PRJNA787647	SAMN23834001	JAJSBD010000040.1	100000	386	0	0	1	386	5643	6028	0.0	713
B. diazoefficiens SEMIA_5080	B. diazoefficiens	SEMIA 586	PRJNA787643	SAMN23833944	JAJSBC010000037.1	100000	386	0	0	1	386	5643	6028	0.0	713
B. diazoefficiens SEMIA_5080	B. diazoefficiens	SEMIA 5080	PRJNA787817	SAMN23848903	JAJQTO010000044.1	100000	386	0	0	1	386	46197	45812	0.0	713
B. diazoefficiens SEMIA_5080	B. diazoefficiens	USDA 122	PRJNA162997	SAMN02441115	AXAX01000035.1	100000	386	0	0	1	386	46201	45816	0.0	713
B. diazoefficiens SEMIA_5080	B. diazoefficiens	SEMIA 5080	PRJNA47329	SAMN02739028	ADOU02000004.1	100000	386	0	0	1	386	619079	618694	0.0	713
B. diazoefficiens SEMIA_5080	B. genosp. SA-3	Rp7b	PRJNA420431	SAMN08398334	PSRT01000201.1	83612	299	49	0	1	299	2753	2455	1.12e-74	281
